# Supplementary material for: Investigation of 2-Mercapto-1-Methylimidazole as a New Type of Leveler in Wafer Electroplating Copper
Source: Materials (Basel). 2025 Apr 2;18(7):1622. doi: 10.3390/ma18071622 (PMC11990726; doi:10.3390/ma18071622)
Supplement: Supplementary file 1 [file materials-18-01622-s001.zip]

Archive with 1 entries (1 files):
- materials-3527120-supplementary.pdf
